# Supplementary material for: Ustekinumab Dosing Individualization in Crohn’s Disease Guided by a Population Pharmacokinetic–Pharmacodynamic Model
Source: Pharmaceutics. 2021 Sep 30;13(10):1587. doi: 10.3390/pharmaceutics13101587 (PMC8538292; doi:10.3390/pharmaceutics13101587)
Supplement: Supplementary file 1 [file pharmaceutics-13-01587-s001.zip]

Archive with 1 entries (1 files):
- pharmaceutics-1390381-supplementary.pdf
